# Supplementary material for: Cystatin F is a biomarker of prion pathogenesis in mice
Source: PLoS One. 2017 Feb 8;12(2):e0171923. doi: 10.1371/journal.pone.0171923 (PMC5298286; doi:10.1371/journal.pone.0171923)
Supplement: S5 Table — (XLSX) [file pone.0171923.s011.xlsx]

## Sheet: Hippocampus
	27 dpi			82 dpi			110 dpi			123 dpi			137 dpi			terminal			NBH - 192 dpi
gene name	Mouse 1	Mouse 2	Mouse 3	Mouse 1	Mouse 2	Mouse 3	Mouse 1	Mouse 2	Mouse 3	Mouse 1	Mouse 2	Mouse 3	Mouse 1	Mouse 2	Mouse 3	Mouse 1	Mouse 2	Mouse 3	Mouse 1	Mouse 2	Mouse 3
Cst7	5.898	1.816	7.164	3.803	2.908	1.016	17.3	5.245	10.42	25.29	21.28	58.33	263.4	443.8	118.2	615.8	822.9	325	3.693	3.553	3.255
Gfap	5903	4606	5372	6613	5385	5508	20050	8697	10040	19830	15880	24620	45380	56810	37290	73200	96640	79390	5303	5868	8869
Serpina3n	675.1	725	776.9	873.8	917.8	1041	2889	729.2	882.1	1302	1398	1736	4441	6688	3337	8314	13460	10130	844.2	902.7	854.5

## Sheet: Cerebellum
	27 dpi			56 dpi			82 dpi			110 dpi			terminal			NBH - 192 dpi
gene name	Mouse 1	Mouse 2	Mouse 3	Mouse 1	Mouse 2	Mouse 3	Mouse 1	Mouse 2	Mouse 3	Mouse 1	Mouse 2	Mouse 3	Mouse 1	Mouse 2	Mouse 3	Mouse 1	Mouse 2	Mouse 3
Cst7	0.7069	0	0	0.4099	0.7495	0	1.068	2.703	0	6.282	9.2	5.716	224.7	226	234.9	0.8586	1.348	0.5207
Gfap	881.5	996.7	935.4	1026	883.6	903.1	995.7	1122	978.7	2141	2436	1839	17310	16680	12220	805.8	957.4	956.1
Serpina3n	11.31	18.17	15.9	32.8	22.48	28.05	25.11	69.75	23.49	141.8	195	120	1049	1697	687.1	33.49	36.84	32.29
